# Supplementary material for: Antifungal and Antibiofilm Activity of Cyclic Temporin L Peptide Analogues against Albicans and Non-Albicans Candida Species
Source: Pharmaceutics. 2022 Feb 21;14(2):454. doi: 10.3390/pharmaceutics14020454 (PMC8877061; doi:10.3390/pharmaceutics14020454)
Supplement: Supplementary file 1 [file pharmaceutics-14-00454-s001.zip]

Archive with 1 entries (1 files):
- pharmaceutics-1575508-supplementary.pdf
